# Supplementary material for: Protective Mechanism of Rosa roxburghii Tratt Fermentation Broth against Ultraviolet-A-Induced Photoaging of Human Embryonic Skin Fibroblasts
Source: Antioxidants (Basel). 2024 Mar 21;13(3):382. doi: 10.3390/antiox13030382 (PMC10968601; doi:10.3390/antiox13030382)
Supplement: Supplementary file 1 [file antioxidants-13-00382-s001.zip]

Archive with 1 entries (1 files):
- antioxidants-2847288-supplementary.pdf
